# Supplementary material for: Ligand Strategies for Regulating Atomically Precise CeO2 Nanoparticles: From Structure to Property
Source: Molecules. 2025 Feb 12;30(4):846. doi: 10.3390/molecules30040846 (PMC11858138; doi:10.3390/molecules30040846)
Supplement: Supplementary file 1 [file molecules-30-00846-s001.zip]

Archive with 1 entries (1 files):
- molecules-3395172-supplementary.pdf
